# Supplementary material for: A Green Approach to Oil Spill Mitigation: New Hybrid Materials for Wastewater Treatment
Source: Polymers (Basel). 2024 Aug 5;16(15):2225. doi: 10.3390/polym16152225 (PMC11314923; doi:10.3390/polym16152225)
Supplement: Supplementary file 1 [file polymers-16-02225-s001.zip]

Archive with 1 entries (1 files):
- polymers-3105447-supplementary.pdf
